# Supplementary material for: Comparison of Two Techniques Performing the Supine-to-Sitting Postural Change in Patients with Sternotomy
Source: J Clin Med. 2023 Jul 13;12(14):4665. doi: 10.3390/jcm12144665 (PMC10380334; doi:10.3390/jcm12144665)
Supplement: Supplementary file 1 [file jcm-12-04665-s001.zip]

Archive with 1 entries (1 files):
- jcm-2435102-supplementary.mp4
